# Supplementary material for: Health-Related Quality of Life of Tuberculosis Patients during the COVID-19 Pandemic in Conakry, Guinea: A Mixed Methods Study
Source: Trop Med Infect Dis. 2022 Sep 2;7(9):224. doi: 10.3390/tropicalmed7090224 (PMC9506107; doi:10.3390/tropicalmed7090224)
Supplement: Supplementary file 1 [file tropicalmed-07-00224-s001.zip]

Archive with 1 entries (1 files):
- tropicalmed-1852668-supplementary.pdf
